# Supplementary material for: Sulfonium Ligands of the α7 nAChR
Source: Molecules. 2021 Sep 17;26(18):5643. doi: 10.3390/molecules26185643 (PMC8464850; doi:10.3390/molecules26185643)
Supplement: Supplementary file 1 [file molecules-26-05643-s001.zip]

Archive with 3 entries (3 files):
- Figure S1.pdf
- Table S1rev.pdf
- Table S2rev.pdf
